# Supplementary material for: Machine learning to assist risk-of-bias assessments in systematic reviews
Source: Int J Epidemiol. 2015 Dec 8;45(1):266–77. doi: 10.1093/ije/dyv306 (PMC4795562; doi:10.1093/ije/dyv306)
Supplement: Supplementary Data [file dyv306_supplementary_data.zip]

Archive with 1 entries (1 files):
- ije-2015-03-0411-File002.pdf
